# Supplementary material for: Low Inflammatory Stimulus Increases D2 Activity and Modulates Thyroid Hormone Metabolism during Myogenesis In Vitro
Source: Metabolites. 2022 May 6;12(5):416. doi: 10.3390/metabo12050416 (PMC9144220; doi:10.3390/metabo12050416)
Supplement: Supplementary file 1 [file metabolites-12-00416-s001.zip]

Archive with 1 entries (1 files):
- metabolites-1655215-supplementary.pdf
